# Supplementary material for: Record of polycyclic aromatic hydrocarbons (PAHs) from prehistoric sediments and human activity in the Lubei plain of China
Source: Sci Rep. 2025 Mar 1;15:7347. doi: 10.1038/s41598-025-91885-1 (PMC11873284; doi:10.1038/s41598-025-91885-1)
Supplement: Supplementary file 1 — Supplementary Material 1 [file 41598_2025_91885_MOESM1_ESM.xlsx]

## Sheet: Sheet1
OSL age1	char flux	soot flux	BC flux	LOI	ΣPAH flux	LMW flux	HMW flux	Nap	Acy	Ace	Flu	Phe	Ant	Fla	Pyr	BaA	BbF	BkF	BaP	IcdP	DBahA	BghiP	Ant/(Ant+Phe)	Icdp/(Icdp+Bghip)	Fla/(Fla+Pyr)	5-ring PAHs flux	(C25+C27+C29)/(C29+C31)	OSL age2	tree	OSL age3	sahndong cave	OSL age4	Rb/Sr	P	Fe2O3	OSL age5	Ice Core Oxygen Isotope δ\+(18)O	OSL age6	The temperature index from phytolith	OSL age7	population	OSL age8	Number of warfare	OSL age9	Charcoal (<50 μm)	Charcoal (>100 μm)	OSL age10	ENSO	OSL age11
yr BP.	mg·cm-2·yr-1	mg·cm-2·yr-1	mg·cm-2·yr-1		mg·cm-2·yr-1	mg·cm-2·yr-1	mg·cm-2·yr-1	μg/g	μg/g	μg/g	μg/g	μg/g	μg/g	μg/g	μg/g	μg/g	μg/g	μg/g	μg/g	μg/g	μg/g	μg/g						yr BP.	%	yr BP.		yr BP.		‰		yr BP.	‰	yr BP.		yr BP.	million	yr BP.		yr BP.			yr BP.		yr BP.
0	0.05387	0.02343	0.0773	0.04924	18.4445	5.29477	13.1497	4.34271	4.77624	6.83462	4.09834	36.6938	5.08637	4.99525	5.91744	4.35364	22.8128	34.2606	28.539	29.0914	8.55811	4.24863	0.121741	0.872567	0.457747	8.6731	0.99757	0	34.375	0	-8.25355	0	5.29477	13.1497	3.62979	0	-54.6344	0	0.179	0	8000	0	0	0	0	0	0	0.26316	0
79.5556	0.06381	0.02301	0.08682	0.04924	27.9812	11.9859	15.9953	4.61973	4.33036	8.68518	11.7517	101.082	4.29076	5.43921	5.53221	7.22526	27.5827	41.8121	36.5777	33.686	10.4541	5.36431	0.0407199	0.862631	0.495761	10.7229	0.81425	60.0093	35.4167	54.3807	-8.42199	70.4478	11.9859	15.9953	3.67114	104.951	-54.6344	81.3636	0.172	81.3636	3949	79.5556	426	70.4478	80.2332	3.078	95.0704	0.26316	85.4093
159.111	0.05411	0.02872	0.08283	0.05271	19.3373	11.4465	7.89072	4.23972	3.99197	7.779	2.32947	108.716	1.46742	5.05351	5.59333	3.72928	16.6341	18.1243	15.2978	14.2371	5.38254	1.62357	0.013318	0.897635	0.474649	5.10591	0.75473	188.601	37.1528	197.382	-8.22695	176.119	11.4465	7.89072	3.64013	201.503	-54.6577	162.727	0.159	162.727	3000	159.111	426	140.896	80.6436	8.0028	95.0704	4.21053	161.329
238.667	0.05831	0.01933	0.07764	0.04885	16.6275	6.57232	10.0552	4.087	4.01187	7.74625	5.77088	51.6089	2.22279	6.08003	5.61556	3.62522	9.53955	32.062	26.108	8.4523	9.84096	7.85293	0.0412915	0.51838	0.519857	7.14241	0.73785	274.328	38.1944	263.847	-7.48325	281.791	6.57232	10.0552	3.90892	284.885	-54.6794	244.091	0.16	244.091	2094.6	238.667	426	246.567	65.4588	4.5144	200.704	4.21053	241.993
318.222	0.04128	0.01094	0.05222	0.05484	12.7025	3.59323	9.10932	3.20979	3.79689	28.7302	2.12369	2.66405	1.69961	9.62967	5.79335	2.74073	6.86399	22.8417	18.6771	21.3901	6.57803	4.39217	0.389491	0.829644	0.62437	5.06189	0.99914	325.765	42.0139	348.439	-7.64972	317.015	3.59323	9.10932	4.2294	315.659	-54.6684	325.455	0.17	325.455	852.3	318.222	426	317.015	70.4794	2.84544	200.704	5.26316	336.892
397.778	0.03165	0.01032	0.04197	0.0609	12.6335	1.81537	10.8182	3.60755	3.46646	7.17307	2.28569	2.64344	4.14216	10.1299	5.61926	5.60034	5.72961	27.2676	23.1636	24.5075	6.41788	9.02546	0.610434	0.730848	0.643202	5.7635	0.76161	385.774	46.1806	400.806	-8.81009	387.463	1.81537	10.8182	4.2294	353.611	-55.2255	406.818	0.169	406.818	732.6	397.778	578	387.463	48.3725	3.2832	295.775	5.26316	417.556
477.333	0.03959	0.01121	0.0508	0.06365	9.23748	1.81245	7.42504	3.62886	3.79291	8.10108	1.97045	2.56099	3.25368	6.79719	5.98411	4.12951	9.48609	15.6802	13.1707	14.3292	5.02988	6.0124	0.559564	0.704429	0.531807	3.99409	0.94321	454.356	51.0417	465.257	-7.45764	457.91	1.81245	7.42504	4.12602	450.341	-55.186	488.182	0.169	488.182	700	477.333	578	493.134	50.5613	3.93984	295.775	12.1053	488.731
556.889	0.03313	0.00733	0.04046	0.06308	10.8486	1.83663	9.01198	4.03018	4.29055	6.77457	1.74715	4.08625	3.04317	6.00771	13.9016	2.95485	21.597	21.5076	16.8242	4.80975	5.08326	5.16391	0.426847	0.482245	0.301754	5.98761	0.78912	540.083	55.5556	561.934	-7.62411	528.358	1.83663	9.01198	4.05365	533.701	-55.2156	569.545	0.156	569.545	674.9	556.889	578	563.582	40.4928	1.96992	401.408	12.1053	545.67
636.444	0.02804	0.01015	0.03819	0.0626	8.61562	1.79412	6.8215	3.87747	3.35101	6.96563	1.68147	3.9497	3.5323	5.80682	5.88225	3.219	16.562	18.8323	8.93746	4.60244	5.114	5.10991	0.472106	0.473875	0.496774	4.55396	0.96219	642.956	53.4722	666.667	-8.53231	654.286	1.79412	6.8215	4.08466	652.478	-55.1446	650.909	0.152	650.909	260.3	636.444	208	625.714	71.232	1.6128	401.408	8.15789	650.059
716	0.03543	0.01297	0.0484	0.06382	9.17399	2.33569	6.8383	3.7141	3.23954	7.1294	1.12104	10.4681	3.40228	5.49344	5.59704	3.54718	16.7085	25.3605	3.15864	4.42277	4.9587	5.00189	0.245291	0.469276	0.49533	4.62216	1.13232	720.111	52.0833	725.076	-7.82801	711.429	2.33569	6.8383	4.0123	771.047	-55.1474	732.273	0.148	732.273	223.8	716	294	711.429	55.9104	2.688	496.479	8.15789	725.979
795.556	0.03003	0.01565	0.04568	0.0692	11.7394	5.0898	6.64964	3.71765	3.2276	6.054	27.1155	14.155	4.71178	5.13989	12.4255	3.0509	12.1035	14.0548	10.4586	4.61933	5.08003	5.26766	0.249739	0.467213	0.292614	3.84028	1.06163	805.839	50.3472	805.639	-8.86525	825.714	5.0898	6.64964	4.07433	863.204	-55.1723	813.636	0.157	813.636	1009.8	795.556	294	797.143	48.6528	1.8816	496.479	13.1579	811.388
875.111	0.02239	0.01304	0.03543	0.07001	8.13075	1.59569	6.53506	4.10121	3.45054	6.88375	1.66396	3.9497	1.37765	5.17805	5.66741	3.56719	22.7942	12.6581	9.27277	4.15249	4.89399	2.77194	0.258599	0.599687	0.477439	4.56991	0.77188	882.994	48.9583	888.218	-7.97872	882.857	1.59569	6.53506	4.04331	955.387	-55.1877	895	0.168	895	800	875.111	255	882.857	73.92	2.688	602.113	13.1579	887.307
954.667	0.02886	0.00757	0.03643	0.06995	9.74257	1.46502	8.27755	4.18645	2.93299	3.71214	0.626283	7.70358	0.931856	21.8636	5.53036	4.40967	16.5132	15.6633	12.5176	5.58986	4.91664	2.87143	0.107911	0.660639	0.798117	4.56915	1.03752	951.576	47.9167	978.852	-7.37884	911.429	1.46502	8.27755	4.05365	1056.46	-55.1654	976.364	0.178	976.364	500	954.667	255	940	54.0288	0.8064	602.113	12.1053	944.247
1034.22	0.03932	0.01125	0.05057	0.07257	10.3858	1.98949	8.3963	4.10476	3.08826	3.84861	0.801419	10.0894	3.77377	14.7422	5.61185	2.95084	18.1009	16.0197	12.0653	12.9963	5.39872	3.27933	0.272216	0.798513	0.724288	4.75094	1.07501	1034.01	47.9167	1077.54	-7.61032	1040	1.98949	8.3963	4.3121	1096.23	-55.0806	1057.73	0.18	1057.73	245.3	1034.22	73	1040	28.544	1.792	697.183	12.1053	1043.89
1113.78	0.02886	0.01104	0.0399	0.08795	12.7682	2.03923	10.7289	6.67248	3.13205	4.56373	1.0072	10.1383	3.30012	15.9796	5.85262	3.73329	23.2591	21.0501	16.2164	17.1302	10.0157	3.25517	0.245573	0.840319	0.731928	6.49685	0.92837	1137.41	48.6111	1123.87	-8.35106	1121.92	2.03923	10.7289	4.26041	1166.4	-55.1149	1139.09	0.169	1139.09	566.6	1113.78	193	1104.23	41.584	7.458	697.183	16.0526	1148.28
1193.33	0.02957	0.00782	0.03739	0.07388	12.9119	2.82523	9.96684	4.77244	4.13529	4.6074	1.14293	13.8948	4.97802	15.8571	5.68408	3.74329	19.5421	17.5512	13.6388	14.4674	7.141	5.04879	0.263767	0.741303	0.73613	5.68545	0.88204	1174.47	49.6528	1123.87	-8.35106	1175	2.82523	9.96684	4.27075	1250.49	-54.8839	1220.45	0.163	1220.45	566.6	1193.33	193	1192.69	34.578	10.848	792.254	16.0526	1238.43
1272.89	0.03024	0.008	0.03824	0.08199	20.9075	7.7557	13.0108	4.88253	4.74837	5.71009	3.4985	43.895	21.0946	33.9629	6.61381	4.24958	16.4993	20.8069	17.294	18.8978	11.4878	4.06244	0.324584	0.823066	0.837005	6.49248	1.61404	1285.91	50.6944	1264.85	-8.24468	1281.15	7.7557	13.0108	4.29143	1271.88	-55.0863	1301.82	0.17	1301.82	421.6	1272.89	193	1228.08	27.346	5.65	792.254	25.2632	1295.37
1352.44	0.02994	0.00745	0.03739	0.07499	27.2266	9.80276	17.253	6.38481	5.2062	7.36413	3.36715	56.5943	27.252	48.8003	7.24165	6.35476	18.0311	31.7995	24.0543	22.6294	13.2592	5.1895	0.325024	0.813454	0.870781	8.56104	1.15047	1357.14	50.5319	1359.52	-8.3422	1369.62	9.80276	17.253	4.28109	1325.06	-54.9167	1383.18	0.184	1383.18	61.8	1352.44	193	1351.92	39.55	3.164	897.887	25.2632	1395.02
1432	0.02796	0.00576	0.03372	0.07897	20.9013	5.48844	15.2428	5.42946	6.45627	5.39893	2.18936	28.6785	13.1446	30.4092	6.84161	4.24157	21.6807	31.1927	24.531	23.4939	10.2907	4.20883	0.314291	0.848072	0.816337	8.61517	0.95973	1431.65	52.0833	1432.02	-8.30674	1422.69	5.48844	15.2428	3.95027	1443.68	-54.9022	1464.55	0.216	1464.55	766.5	1432	193	1440.38	32.996	2.034	897.887	16.0526	1442.47
1511.56	0.03849	0.0076	0.04609	0.06746	20.6271	5.48641	15.0055	5.40105	5.10269	4.23619	2.27693	30.616	13.6152	32.4301	7.19535	5.99456	33.5383	24.7199	19.1609	18.821	9.05961	3.19974	0.307819	0.854694	0.818416	8.49566	0.82314	1512.24	51.5957	1516.62	-7.75611	1511.15	5.48641	15.0055	4.07433	1487.61	-54.8958	1545.91	0.224	1545.91	172.5	1511.56	272	1511.15	29.154	1.582	992.958	16.0526	1546.86
1591.11	0.03735	0.0058	0.04315	0.07394	38.3815	3.35602	9.00944	7.20165	8.78123	7.1949	6.06861	8.44818	3.66851	293.444	11.7255	3.60521	9.34894	11.2157	6.25325	9.20169	9.39124	2.34415	0.302765	0.796971	0.961577	3.55718	0.92644	1576.87	50	1577.04	-8.21809	1578.16	3.35602	9.00944	4.14669	1562.18	-54.9285	1627.27	0.215	1627.27	172.5	1591.11	84				992.958	6.05263	1608.54
1670.67	0.02326	0.00892	0.03218	0.07669	7.43555	1.77591	5.59169	3.76737	3.78495	5.50811	1.20423	5.9516	1.6284	9.3866	5.86743	2.81677	6.07364	9.85275	6.34755	8.52294	6.19949	2.54312	0.214829	0.770187	0.615352	2.79723	0.99491	1667.35	48.6111	1663.65	-8.19346	1668.34	1.77591	5.59169	4.30176	1667.53	-54.9455	1708.64	0.206	1708.64	172.5	1670.67	84				1098.59	6.05263	1727.16
1750.22	0.03145	0.01068	0.04213	0.06977	10.3684	3.17666	7.11028	4.83281	4.03178	7.02022	6.64218	10.2208	4.42078	12.6671	5.82299	3.71327	11.3155	12.0079	8.01536	10.7189	6.39199	2.55307	0.301934	0.807635	0.685074	3.70667	1.34935	1757.82	48.9362	1758.31	-8.12943	1758.52	3.17666	7.11028	4.63258	1760.32	-54.7459	1750	0.2	1750	172.5	1750.22	84				1098.59	3.15789	1746.14
1809.55	0.06231	0.01585	0.07816	0.07499	16.6831	4.11385	11.2329	5.12404	3.15992	4.36175	2.23753	7.56961	2.75836	9.80846	5.55999	2.93083	9.12113	9.84552	6.44361	9.1848	5.80638	2.67245	0.267076	0.774614	0.63822	6.39317	1.27168	1796.6	47.2222	1804.63	-8.70075	1788.58	4.11385	11.2329	4.21906	1786.71	-54.7333	1790	0.197	1790	1018.8	1809.55	277				1193.66	3.15789	1793.59
1848.64	0.06942	0.01402	0.08344	0.06826	20.2137	4.56882	14.1494	4.88609	3.04048	4.5146	1.27428	10.0275	3.45181	12.3798	5.71186	4.48971	14.6327	12.2054	7.65036	10.5607	6.05227	2.70799	0.256081	0.795912	0.684282	8.30273	0.90962	1835.37	46.5278	1830.82	-8.65051	1833.67	4.56882	14.1494	4.21906	1838.98	-54.887	1833	0.192	1833	826.5	1848.64	277				1193.66	6.05263	1845.79
1887.73	0.08366	0.01681	0.10047	0.06533	29.8718	9.81868	18.0637	4.09766	3.33907	5.03319	1.85223	25.7903	11.928	22.9021	6.19154	3.64524	12.7358	15.1769	12.0548	13.9084	7.55675	3.74408	0.31624	0.787901	0.787186	9.73297	0.79345	1861.22	47.8723	1867.07	-8.61702	1863.73	9.81868	18.0637	4.82901	1878.9	-54.7456	1876	0.187	1876	900	1887.73	277				1299.3	6.05263	1897.98
1926.82	0.1354	0.02275	0.15815	0.07971	26.0566	9.69403	14.8309	4.31075	3.27139	6.23414	2.3645	24.1491	11.315	16.2087	5.6563	3.33306	12.6359	13.3372	8.75758	10.5915	6.37582	2.99934	0.319056	0.779311	0.741307	8.4186	0.90954	1925.85	46.8085	1925.48	-8.684	1922.73	9.69403	14.8309	6.02823	1936	-54.7438	1919	0.183	1919	1000	1926.82	124	1911.11	1.38	0.03	1299.3	31.3158	1940.69
1965.91	0.10171	0.01468	0.11639	0.09331	32.1343	13.9039	16.7875	8.61514	3.71727	6.33786	3.34088	50.0656	23.4381	25.4674	6.31007	3.99143	18.8657	5.85301	23.7294	19.0529	8.47238	2.19776	0.318869	0.896579	0.80143	9.10728	0.63091	1964.63	46.875	1957.7	-8.26241	1952.79	13.9039	16.7875	6.63817	1958.07	-54.703	1962	0.181	1962	1100	1965.91	124				1404.93	31.3158	1997.63
2005	0.0739	0.0344	0.1083	0.09883	20.8492	5.08194	14.66	4.97487	4.15917	6.41428	1.30055	14.7862	5.10185	18.6474	5.86929	3.52317	20.3789	15.9884	10.958	11.9213	6.87246	4.38649	0.256528	0.731019	0.7606	8.67166	0.86479	2003.4	47.2222	2008.06	-8.4476	2009.57	5.08194	14.66	6.49344	2010.72	-54.7232	2005	0.179	2005	1241	2005	10				1404.93	9.21053	2005
2044.09	0.08858	0.02689	0.11547	0.09812	26.6463	11.3544	14.3057	5.09917	4.14325	5.13145	3.45472	38.6236	19.6117	27.412	6.56195	3.81333	4.84628	18.5457	11.716	12.0411	8.15369	2.48485	0.336767	0.828937	0.806854	6.92187	0.76168	2055.1	46.8085	2066.47	-8.22695	2054.11	11.3544	14.3057	6.266	2072.9	-54.7449	2048	0.178	2048	1245	2044.09	10				1500	9.21053	2048
2083.18	0.10704	0.0207	0.12774	0.097	19.4931	4.04596	14.3673	4.11542	3.56997	3.7449	0.967797	12.6581	4.34648	15.6703	5.51184	3.60321	21.1437	16.6145	11.2724	13.4708	6.82554	2.43226	0.255607	0.847057	0.739788	8.93699	1.60239	2080.95	46.8085	2094.66	-8.8879	2082.5	4.04596	14.3673	5.7491	2094.86	-54.7496	2091	0.176	2091	1245	2083.18	10				1500	5	2091
2122.27	0.08594	0.01766	0.1036	0.08587	17.4266	4.62705	11.958	3.87747	3.41471	4.37267	3.48099	12.9389	4.71178	17.659	5.96744	3.14695	14.9651	11.8033	7.78309	9.72842	6.27875	2.66535	0.266946	0.784944	0.747426	6.53283	1.02507	2119.73	46.8085	2120.85	-8.22597	2111.45	4.62705	11.958	5.06678	2134.39	-54.7245	2134	0.174	2134	1245	2122.27	10				1595.07	5	2134
2161.36	0.06117	0.01726	0.07843	0.07037	22.9777	6.57962	15.2811	5.21637	3.43063	4.84213	1.65958	21.0702	10.1201	21.2408	6.49528	3.66325	15.7601	17.6138	12.5735	13.933	8.69077	2.51754	0.324463	0.846963	0.765819	8.7421	0.88167	2171.43	47.9167	2165.16	-8.05063	2166.56	6.57962	15.2811	4.63258	2156.35	-54.7402	2177	0.173	2177	1245	2161.36	10				1595.07	26.3158	2177
2200.45	0.0512	0.01777	0.06897	0.06174	20.2064	4.13736	14.8699	3.92008	3.06437	5.18058	1.12542	12.2562	4.23194	17.0202	5.84521	3.74329	16.7085	17.8908	13.906	15.0679	7.65705	2.59286	0.256666	0.853185	0.744365	8.98596	0.71943	2210.2	47.8723	2211.48	-8.45745	2209.42	4.13736	14.8699	4.45684	2234.63	-54.7461	2220	0.171	2220	1245	2200.45	10				1700.7	26.3158	2234.88
2236.25	0.05663	0.02525	0.08188	0.06021	23.3069	4.72436	16.8474	5.02815	3.11214	4.2089	0.5825	12.0166	4.62201	15.8189	5.89521	3.51116	16.5225	17.5296	12.8826	14.8667	7.09085	2.41521	0.277789	0.860246	0.728508	10.3999	0.75876	2248.98	47.9167	2253.78	-8.10087	2253.4	4.72436	16.8474	4.21906	2238.64	-54.8811	2250	0.17	2250	1245	2236.25	230				1700.7	5	2250
2268.75	0.06256	0.01724	0.0798	0.05671	21.6082	4.13729	15.9656	3.61111	2.86532	4.36175	1.21736	9.6488	3.39918	16.2488	5.96374	3.34507	16.7062	14.9843	10.9912	11.8169	7.52601	3.17558	0.260514	0.788189	0.731515	9.66497	0.89312	2274.83	47.8723	2275.93	-8.22203	2268.98	4.13729	15.9656	4.26041	2273.55	-54.9611	2280	0.169	2280	1245	2268.75	230				1795.77	5	2280
2301.25	0.08126	0.02062	0.10188	0.05831	19.2246	5.19364	12.9821	3.64662	2.88124	4.85305	1.12104	11.9702	6.15441	14.8587	5.9267	3.76931	12.5708	11.7719	6.86274	8.42466	6.68157	2.02152	0.339561	0.806482	0.714862	7.29325	0.86277	2300.68	47.8723	2302.11	-8.1117	2304.61	5.19364	12.9821	4.63258	2282.74	-54.8166	2310	0.175	2310	1245	2301.25	230				1795.77	3.15789	2310
2333.75	0.10071	0.0109	0.11161	0.06506	26.8069	7.90017	17.3673	4.26813	3.30722	4.87488	1.74277	20.6606	10.4544	20.6201	6.24525	3.4091	18.3217	15.5815	11.3894	12.9825	7.31733	2.34983	0.335993	0.84674	0.767535	10.1274	0.85941	2314.64	47.9167	2320.24	-8.20922	2319.64	7.90017	17.3673	4.63258	2313.77	-54.7145	2340	0.167	2340	1245	2333.75	230				1996.48	3.15789	2340
2366.25	0.08271	0.01987	0.10258	0.0701	27.8413	8.99142	17.3704	4.5629	2.57868	6.36515	2.97747	22.8067	11.9806	23.0729	6.85458	4.41367	16.7038	14.6351	10.5511	12.3882	6.95496	2.34699	0.344396	0.840722	0.77096	9.40267	0.71562	2378.23	48.4043	2372.61	-8.35008	2375.86	8.99142	17.3704	4.50853	2352.85	-54.8714	2370	0.16	2370	1245	2366.25	230				1996.48	6.05263	2370
2398.75	0.09188	0.02083	0.11271	0.06563	23.0329	6.82846	14.8535	3.78868	2.90911	4.88034	1.95731	17.0947	8.63102	17.7273	6.03967	3.94941	14.9186	12.8772	7.94376	10.5945	7.26718	2.86148	0.335501	0.787345	0.74588	8.2788	0.66684	2398.75	47.5694	2398.79	-8.9805	2390.34	6.82846	14.8535	4.99442	2393.5	-54.9725	2400	0.165	2400	1245	2398.75	230				2091.55	6.05263	2400
2431.25	0.13651	0.01821	0.15472	0.0681	50.529	27.7557	20.9622	3.7283	3.79291	4.95677	37.9563	62.0641	35.4156	33.545	6.81939	4.55775	17.543	17.5368	12.7429	15.1984	7.51954	2.84016	0.363312	0.84255	0.831055	10.6534	1.01464	2417	47.8723	2410.88	-8.67908	2417.61	27.7557	20.9622	5.52166	2417.5	-54.9725	2430	0.163	2430	1245	2431.25	395				2091.55	3.15789	2430
2463.75	0.08471	0.02	0.10471	0.07239	36.5891	13.8952	20.8902	4.1971	3.79689	5.44261	3.34088	38.3685	21.2339	27.9082	6.70826	3.73929	21.6714	17.9895	14.14	15.5869	7.76867	2.37826	0.356259	0.867618	0.806212	11.8521	0.77308	2460.38	46.875	2459.21	-8.37667	2460.48	13.8952	20.8902	7.02068	2446.2	-54.9819	2460	0.162	2460	1245	2463.75	395				2197.18	3.15789	2460
2496.25	0.089	0.02279	0.11179	0.08459	31.959	10.2122	19.7972	3.87392	3.65755	5.08778	2.36888	25.0148	11.2377	23.1452	6.45639	3.4131	16.2575	16.1209	11.8574	13.3787	7.83014	2.40668	0.309984	0.847537	0.781891	11.2254	1.07472	2494.56	47.3404	2497.48	-8.0595	2489.42	10.2122	19.7972	5.26321	2485.73	-55.1075	2490	0.161	2490	1245	2496.25	395				2197.18	4.21053	2490
2528.75	0.08181	0.01373	0.09554	0.07014	44.3912	20.2316	22.1453	4.87188	4.29851	5.01681	4.99153	58.4725	32.3198	30.1601	6.55084	4.13151	15.4579	23.4196	16.1309	17.6554	9.59022	2.4081	0.355975	0.879976	0.821556	12.4352	1.21314	2520.41	46.1806	2519.64	-8.43085	2517.81	20.2316	22.1453	5.10814	2510.44	-55.0546	2520	0.185	2520	1245	2528.75	395				2302.82	4.21053	2505.34
2561.25	0.05629	0.01442	0.07071	0.06475	46.1146	22.4465	21.8782	4.49542	4.58117	5.43169	5.43812	66.7017	34.4528	34.7624	6.31933	3.99143	17.7778	20.6142	15.5476	15.5378	6.11051	2.29014	0.340596	0.871542	0.846177	11.5596	0.96615	2546.26	46.8085	2531.72	-8.45843	2546.76	22.4465	21.8782	4.80833	2567.71	-54.9916	2550	0.153	2550	1245	2561.25	395				2302.82	1.05263	2550
2593.75	0.01731	0.00371	0.02102	0.06655	42.0264	14.9618	24.2787	4.78309	3.29926	4.793	3.45909	40.0844	17.7604	24.8085	6.0193	7.81359	12.6312	25.4399	19.7476	19.8683	6.51332	2.68951	0.307036	0.880772	0.804745	13.87	0.88659	2585.03	46.8085	2584.09	-8.816	2587.95	14.9618	24.2787	2.85443	2598.08	-55.1234	2580	0.183	2580	1245	2593.75	395				2397.89	1.05263	2580
2691.43	0.00526	0.00121	0.00647	0.03756	6.51415	3.00682	4.75172	4.53449	2.72996	4.67836	1.70336	28.949	31.2208	13.1974	6.92643	3.69727	11.3388	15.2178	10.7974	10.7742	6.56347	2.30151	0.518878	0.823986	0.655809	1.90602	0.76865	2688.44	45.7447	2688.82	-8.43085	2693.33	3.00682	4.75172	2.87511	2699.17	-55.0949	2610	0.156	2610	1245	2691.43	45	2693.33	0.58	0	2397.89	4.21053	2610
2854.29	0.00569	0.00235	0.00804	0.0396	7.37456	2.21824	6.39729	4.6801	3.6058	5.20787	3.66488	28.3332	10.2996	7.23311	6.22303	4.8139	15.8879	26.6367	23.3068	22.3729	9.22623	3.10878	0.266603	0.878	0.537532	3.2575	0.87768	2856.46	45.2128	2858.01	-8.35106	2861.83	2.21824	6.39729	3.13356	2866.18	-55.0504	2863.33	0.162	2863.33	1245	2854.29	45				2503.52	4.21053	2737.84
3017.14	0.01009	0.00292	0.01301	0.04243	9.85484	4.12367	6.83209	5.70648	4.19898	4.8858	6.12991	68.7861	22.4165	43.5371	6.91755	4.50172	20.8834	22.9308	19.7005	18.4509	8.7943	2.18496	0.245788	0.894118	0.862896	2.80197	0.76266	3011.56	50	3009.06	-8.64362	3011.58	4.12367	6.83209	4.4465	3020.64	-54.7847	2990	0.168	2990	1245	3017.14	45				2492.96	16.0526	2946.62
3180	0.01559	0.00372	0.01931	0.05694	10.2628	5.31527	5.86241	5.12048	4.62894	5.57362	6.7998	83.0106	37.1554	42.6913	6.72493	3.90938	17.6499	17.7077	14.2168	15.1093	7.63116	2.03858	0.3092	0.881118	0.863913	2.21672	0.89957	3154.77	51.3889	3154.08	-8.28901	3135.72	5.31527	5.86241	5.35625	3108.8	-54.6715	3116.67	0.175	3116.67	1245	3180	45	3288.77	5.7	0	2598.59	16.0526	3164.89
3342.86	0.02517	0.00344	0.02861	0.06716	12.825	6.25449	7.8778	4.16869	4.50951	5.53541	7.74553	99.0954	44.5202	54.6099	7.24906	5.50428	21.3808	24.8789	21.4905	22.0197	9.94288	2.48485	0.309996	0.898597	0.882813	3.01061	0.92353	3347.62	54.2553	3359.52	-8.17671	3358.93	6.25449	7.8778	5.54234	3339.97	-55.2359	3370	0.195	3370	1245	3342.86	45	3323.85	24.8976	0.89376	2598.59	7.10526	3330.96
3505.71	0.00969	0.00379	0.01348	0.08344	14.37	4.85116	10.8213	5.0459	6.19351	5.29522	4.48364	64.6921	17.1413	48.6616	8.21027	4.76387	26.3066	34.6097	29.634	28.3957	9.08064	2.25034	0.209466	0.92657	0.855636	4.94169	0.86768	3515.65	59.0278	3512.59	-8.29492	3534.34	4.85116	10.8213	2.99916	3340.21	-55.1511	3496.67	0.1934	3496.67	1245	3505.71	45	3534.34	18.24	0.798	2693.66	7.10526	3497.03
3668.57	0.0102	0.00379	0.01399	0.05455	6.93628	2.52282	5.12727	5.639	3.67746	7.63161	2.30758	24.551	12.6958	22.4823	5.85262	3.91139	5.10198	15.6489	11.1833	14.7884	8.00486	2.00731	0.340856	0.880487	0.793449	1.98098	0.81307	3683.67	59.375	3683.79	-8.46631	3674.67	2.52282	5.12727	2.7924	3696.22	-55.0512	3623.33	0.18	3623.33	138	3668.57	45	3674.67	1.824	0.114	2693.66	4.21053	3691.58
3831.43	0.01235	0.00309	0.01544	0.04744	7.37815	2.53565	5.46763	4.45281	2.79764	4.18706	1.92228	27.3026	14.9123	21.7772	5.93226	4.6418	16.8526	16.5928	10.2804	12.5709	6.84495	2.13806	0.353247	0.854642	0.785912	2.50831	1.03934	3825.85	56.9444	3826.79	-8.95292	3815	2.53565	5.46763	2.96815	3820.26	-54.671	3876.67	0.17	3876.67	138	3831.43	45	3850.08	9.348	0.114	2799.3	4.21053	3876.67
3994.29	0.00828	0.00322	0.0115	0.05543	6.75968	2.58944	4.66389	4.14383	3.43063	4.47638	2.29007	27.1558	14.8535	19.4329	5.78965	3.7673	15.681	12.1043	7.73245	9.61785	7.95471	1.99736	0.353577	0.828039	0.770457	2.15623	0.85958	3980.95	56.25	3979.86	-8.99133	3990.41	2.58944	4.66389	3.11288	3974.54	-54.4712	4003.33	0.174	4003.33	593	3994.29	5	3990.41	17.4922	0.51072	2799.3	10.2632	3943.06
4157.14	0.01169	0.00467	0.01636	0.05395	6.98251	2.52046	4.99888	4.37112	3.15195	5.23517	2.22001	25.9217	14.287	20.5458	6.2434	4.18154	17.9103	12.1091	9.16449	10.5116	7.17497	2.11959	0.355321	0.832194	0.766943	2.2994	0.82805	4136.05	56.5972	4140.99	-8.68794	4130.74	2.52046	4.99888	3.361	4150.37	-54.4142	4130	0.169	4130	593	4157.14	5	4165.82	2.93664	0.12768	3000	10.2632	4130
4320	0.00883	0.0029	0.01173	0.05897	5.73628	1.53504	5.17182	5.33712	2.95688	4.61286	1.30931	20.6116	10.1232	20.8531	6.5138	3.71327	17.987	18.2062	14.3932	15.6852	8.55973	2.50759	0.329372	0.862166	0.761983	2.29191	0.83219	4342.86	56.9444	4143	-8.84752	4341.23	1.53504	5.17182	3.7952	4348.01	-54.4105	4383.33	0.167	4383.33	593	4320	5	4341.23	10.0685	0	3000	6.05263	4383.33
4482.86	0.01025	0.00261	0.01286	0.07111	8.81598	3.09368	6.88341	5.42236	3.41471	5.35526	3.31899	43.4029	24.3451	35.7146	7.22684	5.81046	21.1739	26.225	20.7012	19.3615	9.05637	2.40242	0.359348	0.889615	0.831705	2.98981	0.81534	4485.03	56.9444	4497.48	-8.95292	4509.81	3.09368	6.88341	3.7952	4549.95	-54.4382	4510	0.159	4510	593	4482.86	5	4509.81	10.4832	0.448	3095.07	6.05263	4510
4645.71	0.01595	0.00272	0.01867	0.07818	8.10643	2.4536	6.98066	4.41019	3.78097	5.25154	3.19639	32.9734	18.1164	27.8037	6.86569	4.43568	25.1559	26.1455	20.2786	21.8585	10.3052	3.03061	0.3546	0.878235	0.801967	3.17305	0.89608	4653.06	57.6389	4654.58	-8.85343	4684.15	2.4536	6.98066	3.99162	4659.69	-54.4552	4600	0.171	4600	142	4645.71	5	4626.04	10.2144	0.2688	3095.07	9.21053	4600
4808.57	0.00871	0.00391	0.01262	0.06495	11.2911	5.13392	7.14844	4.71206	3.45452	4.98406	4.74634	56.6922	33.6293	36.8275	6.67863	3.78932	5.25772	20.8502	17.8214	19.6917	9.5886	3.6318	0.372329	0.844286	0.84649	2.65449	1.13865	4808.16	58.3333	4809.67	-8.81107	4800.38	5.13392	7.14844	3.11288	4805.06	-54.2994					4808.57	5	4800.38	26.5216	0.6272	3200.7	9.21053
4971.43	0.00379	0.0005332	0.0043232	0.05771	9.36353	3.40226	6.67033	5.57862	3.40276	5.12599	3.29272	36.7273	20.0451	30.8652	6.04338	3.65324	23.4613	18.2062	13.1882	14.6778	8.08574	2.00589	0.623246	0.393733	0.623246	3.1219	0.9372	4989.16	59.0278	4809.67	-8.81107	4974.72	3.40226	6.67033	2.74071	4967.73	-54.2377					4971.43	5	4974.72	14.6944	0.6272	3200.7	5
																																															3401.41	5
																																															3401.41	7.10526
																																															3496.48	7.10526
																																															3496.48	1.05263
																																															3697.18	1.05263
																																															3697.18	2.10526
																																															3802.82	2.10526
																																															3802.82	1.05263
																																															3897.89	1.05263
																																															3897.89	5
																																															3992.96	5
																																															3992.96	4.21053
																																															4098.59	4.21053
																																															4098.59	1.05263
																																															4394.37	1.05263
																																															4394.37	5
																																															4500	5
[truncated: 1 more columns]
